# Supplementary material for: Mapping climate discourse to climate opinion: An approach for augmenting surveys with social media to enhance understandings of climate opinion in the United States
Source: PLoS One. 2021 Jan 14;16(1):e0245319. doi: 10.1371/journal.pone.0245319 (PMC7808624; doi:10.1371/journal.pone.0245319)
Supplement: S1 File — (ZIP) [file pone.0245319.s001.zip]

Archive with 2 entries (2 files):
- climate_survey_supporting_information_untracked.pdf
- climate_survey_supporting_information_untracked.tex
