# Supplementary material for: Mapping climate discourse to climate opinion: An approach for augmenting surveys with social media to enhance understandings of climate opinion in the United States
Source: PLoS One. 2021 Jan 14;16(1):e0245319. doi: 10.1371/journal.pone.0245319 (PMC7808624; doi:10.1371/journal.pone.0245319)
Supplement: S1 File — (ZIP) [file pone.0245319.s001.zip › climate_survey_supporting_information_untracked.tex]

w% Template for PLoS
% Version 3.5 March 2018
%
% % % % % % % % % % % % % % % % % % % % % %
%
% -- IMPORTANT NOTE
%
% This template contains comments intended 
% to minimize problems and delays during our production 
% process. Please follow the template instructions
% whenever possible.
%
% % % % % % % % % % % % % % % % % % % % % % % 
%
% Once your paper is accepted for publication, 
% PLEASE REMOVE ALL TRACKED CHANGES in this file 
% and leave only the final text of your manuscript. 
% PLOS recommends the use of latexdiff to track changes during review, as this will help to maintain a clean tex file.
% Visit https://www.ctan.org/pkg/latexdiff?lang=en for info or contact us at latex@plos.org.
%
%
% There are no restrictions on package use within the LaTeX files except that 
% no packages listed in the template may be deleted.
%
% Please do not include colors or graphics in the text.
%
% The manuscript LaTeX source should be contained within a single file (do not use \input, \externaldocument, or similar commands).
%
% % % % % % % % % % % % % % % % % % % % % % %
%
% -- FIGURES AND TABLES
%
% Please include tables/figure captions directly after the paragraph where they are first cited in the text.
%
% DO NOT INCLUDE GRAPHICS IN YOUR MANUSCRIPT
% - Figures should be uploaded separately from your manuscript file. 
% - Figures generated using LaTeX should be extracted and removed from the PDF before submission. 
% - Figures containing multiple panels/subfigures must be combined into one image file before submission.
% For figure citations, please use "Fig" instead of "Figure".
% See http://journals.plos.org/plosone/s/figures for PLOS figure guidelines.
%
% Tables should be cell-based and may not contain:
% - spacing/line breaks within cells to alter layout or alignment
% - do not nest tabular environments (no tabular environments within tabular environments)
% - no graphics or colored text (cell background color/shading OK)
% See http://journals.plos.org/plosone/s/tables for table guidelines.
%
% For tables that exceed the width of the text column, use the adjustwidth environment as illustrated in the example table in text below.
%
% % % % % % % % % % % % % % % % % % % % % % % %
%
% -- EQUATIONS, MATH SYMBOLS, SUBSCRIPTS, AND SUPERSCRIPTS
%
% IMPORTANT
% Below are a few tips to help format your equations and other special characters according to our specifications. For more tips to help reduce the possibility of formatting errors during conversion, please see our LaTeX guidelines at http://journals.plos.org/plosone/s/latex
%
% For inline equations, please be sure to include all portions of an equation in the math environment.  For example, x$^2$ is incorrect; this should be formatted as $x^2$ (or $\mathrm{x}^2$ if the romanized font is desired).
%
% Do not include text that is not math in the math environment. For example, CO2 should be written as CO\textsubscript{2} instead of CO$_2$.
%
% Please add line breaks to long display equations when possible in order to fit size of the column. 
%
% For inline equations, please do not include punctuation (commas, etc) within the math environment unless this is part of the equation.
%
% When adding superscript or subscripts outside of brackets/braces, please group using {}.  For example, change "[U(D,E,\gamma)]^2" to "{[U(D,E,\gamma)]}^2". 
%
% Do not use \cal for caligraphic font.  Instead, use \mathcal{}
%
% % % % % % % % % % % % % % % % % % % % % % % % 
%
% Please contact latex@plos.org with any questions.
%
% % % % % % % % % % % % % % % % % % % % % % % %


\documentclass[10pt,letterpaper]{article}
\usepackage[top=0.85in,left=2.75in,footskip=0.75in]{geometry}

% amsmath and amssymb packages, useful for mathematical formulas and symbols
\usepackage{amsmath,amssymb}

% Use adjustwidth environment to exceed column width (see example table in text)
\usepackage{changepage}

% Use Unicode characters when possible
\usepackage[utf8x]{inputenc}

% textcomp package and marvosym package for additional characters
\usepackage{textcomp,marvosym}

% cite package, to clean up citations in the main text. Do not remove.
\usepackage{cite}

% Use nameref to cite supporting information files (see Supporting Information section for more info)
\usepackage{nameref,hyperref}

% line numbers
\usepackage[right]{lineno}

% ligatures disabled
\usepackage{microtype}
\DisableLigatures[f]{encoding = *, family = * }

% color can be used to apply background shading to table cells only
\usepackage[table]{xcolor}

% array package and thick rules for tables
\usepackage{array}
\usepackage[normalem]{ulem}
\usepackage{natbib}

\usepackage{booktabs}

% create "+" rule type for thick vertical lines
\newcolumntype{+}{!{\vrule width 2pt}}

% create \thickcline for thick horizontal lines of variable length
\newlength\savedwidth
\newcommand\thickcline[1]{%
  \noalign{\global\savedwidth\arrayrulewidth\global\arrayrulewidth 2pt}%
  \cline{#1}%
  \noalign{\vskip\arrayrulewidth}%
  \noalign{\global\arrayrulewidth\savedwidth}%
}

% \thickhline command for thick horizontal lines that span the table
\newcommand\thickhline{\noalign{\global\savedwidth\arrayrulewidth\global\arrayrulewidth 2pt}%
\hline
\noalign{\global\arrayrulewidth\savedwidth}}


% Remove comment for double spacing
%\usepackage{setspace} 
%\doublespacing

% Text layout
\raggedright
\setlength{\parindent}{0.5cm}
\textwidth 5.25in 
\textheight 8.75in

% Bold the 'Figure #' in the caption and separate it from the title/caption with a period
% Captions will be left justified
\usepackage[aboveskip=1pt,labelfont=bf,labelsep=period,justification=raggedright,singlelinecheck=off]{caption}
\renewcommand{\figurename}{Fig}

% Use the PLoS provided BiBTeX style
\bibliographystyle{plos2015}

% Remove brackets from numbering in List of References
\makeatletter
\renewcommand{\@biblabel}[1]{\quad#1.}
\makeatother

\usepackage{tabularx}
\usepackage{longtable}


% Header and Footer with logo
\usepackage{lastpage,fancyhdr,graphicx}
\usepackage{epstopdf}
\usepackage{soul}
\usepackage{framed}
\usepackage{todonotes}
\reversemarginpar
%\pagestyle{myheadings}
\pagestyle{fancy}
\fancyhf{}
%\setlength{\headheight}{27.023pt}
%\lhead{\includegraphics[width=2.0in]{PLOS-submission.eps}}
\rfoot{\thepage/\pageref{LastPage}}
\renewcommand{\headrulewidth}{0pt}
\renewcommand{\footrule}{\hrule height 2pt \vspace{2mm}}
\fancyheadoffset[L]{2.25in}
\fancyfootoffset[L]{2.25in}
\lfoot{\today}

%% Include all macros below

\newcommand{\lorem}{{\bf LOREM}}
\newcommand{\ipsum}{{\bf IPSUM}}

%% END MACROS SECTION


\begin{document}
\vspace*{0.2in}

% Title must be 250 characters or less.
\begin{flushleft}
{\Large
\textbf\newline\textcolor{black}{{Supporting Information --- Mapping climate discourse to climate opinion: an approach for augmenting surveys with social media to enhance understandings of climate opinion in the United States} % Please use "sentence case" for title and headings (capitalize only the first word in a title (or heading), the first word in a subtitle (or subheading), and any proper nouns).
}}
\end{flushleft}

\setcounter{table}{0}
% also add in PC stuff
\renewcommand{\thetable}{S\arabic{table}}
\setcounter{figure}{0}
\renewcommand{\thefigure}{S\arabic{figure}}

%\Large\noindent{Supplementary Information: Decoding regional climate attitudes by integrating social media and survey data}

\normalsize

%% Notice placement of commas and superscripts and use of &
%% in the author list

%\author{Jackson Bennett, Benjamin Rachunok, Roger Flage \& Roshanak Nateghi}

\section*{Sensitivity Analysis}
To validate the topics identified in the corpus used in this analysis, a separate Twitter corpus was collected from March 15\textsuperscript{th} to March 21\textsuperscript{st}, 2019, which precedes the corpus used in this analysis by approximately one month. To identify the topics present in this "sensitivity corpus", the same procedure as outlined in the previous sections was used. Based on coherence score, eighteen was selected as the optimal number of topics; compared to seventeen in the primary corpus. Though topic content was never identical between the two corpora, the majority of topics mapped well onto each other. Table \ref{tab:sensitivity} summarizes the topics observed in the two corpora, as well as their union.

\begin{table*}[htbp]
\caption{List of topics based on inclusion in analysis and sensitivity corpora}
    \label{tab:sensitivity}
    \centering
    \begin{tabular}{c|c|c}
    
         \toprule
         Analysis Corpus & Both & Sensitivity Corpus \\ [0.8ex] 
         \midrule
             
         Weather Reports & Global Warming & National Emergency\\
         Green New Deal & Climate Impacts & Youth Strike -- News\\
         Carbon Tax & Them, Not Us & Youth Strike -- Response\\
         Earth Day & Politics & Spanish\\
         & Youth and Future & Youth Strike -- Impact\\
         & Sustainability Promotion &\\
         & Environmental Justice &\\
         & Energy &\\
         & Climate Denial &\\
         & Nature and Agriculture &\\
         & Activism &\\
         & Science &\\
         & Grassroots Action &\\
    
    \end{tabular}
\end{table*}

As previously mentioned, the topic categories did not perfectly map onto one another. For instance, the \textit{Energy} category in the model corpus focused more on renewable energy than the sensitivity corpus, which also includes mentions of fossil fuels. The \textit{Environmental Justice} category was more limited to drilling specifically in the sensitivity corpus, while the model corpus also focused on air and water quality. Despite these discrepancies, it is clear that over the course of a month, the discussion around climate change remained relatively constant. The notable exception to this is Twitter activity driven by specific events and policies. Specifically, the youth climate strike (which occurred on March 15\textsuperscript{th}, 2019) and mentions of the U.S. national emergency  only appear in the sensitivity corpus. Similarly, \textit{Earth Day}, the \textit{Green New Deal}, and the proposed \textit{Canadian Carbon Tax} only appear in the model corpus. The sensitivity corpus also includes a Spanish category, which was filtered in the model corpus. The only other discrepancy is the \textit{Weather Reports} category, which occurs only in the model corpus. Based on preliminary investigation, this topic was combined with the climate impacts category in the sensitivity corpus.

From these results we see that topics which are thematically driven --- rather than event-driven --- are stable over time. We hypothesize that the discussion of specific events would spike as the event occurs and eventually vanish, while issues that continue to be relevant would be be relatively constant points of discussion, albeit in slightly different forms. With this observation in mind, the majority of the discussion presented focuses on topics which appear in both corpora as they are believed to be more relevant to long term trends. To further validate the selected set of topics, future analysis should perform topic analysis on a tweet corpus with a larger temporal separation, such as six months or even a year. 


\newpage
\begin{table*}[htbp]
{\color{black}
\begin{adjustwidth}{-2.5in}{0in}
\caption{Data collected in Yale Climate Opinion Survey used in this analysis}
    \label{tab:survey_vars}
    \centering
    \begin{tabular}{|l|}
    \toprule
    Variable Name\\
    \midrule
         Estimated percentage who somewhat/strongly support setting strict limits on existing coal-fire power plants\\
        Estimated percentage who somewhat/strongly support regulating CO2 as a pollutant\\
        Estimated percentage who somewhat/strongly support requiring utilities to produce 20\% electricity from renewable sources\\
        Estimated percentage who somewhat/strongly support funding research into renewable energy sources\\
        Estimated percentage who think that global warming is happening\\
        Estimated percentage who think that global warming is caused mostly by human activities\\
        Estimated percentage who believe that most scientists think global warming is happening\\
        Estimated percentage who are somewhat/very worried about global warming\\
        Estimated percentage who think global warming will harm them personally a moderate amount/a great deal\\
        Estimated percentage who think global warming will harm people in the US a moderate amount/a great deal\\
        Estimated percentage who think global warming will harm people in developing countries a moderate amount/a great deal\\
        Estimated percentage who think global warming will harm future generations a moderate amount/a great deal\\
        Estimated percentage who think global warming will start to harm people in the United now/within 10 years\\
        Estimated percentage who discuss global warming occasionally or often with friends and family\\
        Estimated percentage who hear about global warming in the media at least weekly\\
        Estimated percentage who somewhat or strongly trust climate scientists as a source of information about global warming\\
        Estimated percentage who think global warming will harm plants and animal species a moderate amount/a great deal\\
        \bottomrule
    \end{tabular}
    \end{adjustwidth}
    }
\end{table*}


\newpage
\begin{table}[]
\begin{adjustwidth}{-2.5in}{0in}
    

    \caption{Most representative tweets for each of the categories used in each region's final topic model}
    \label{tab:tweet_table}
    \end{adjustwidth}
\end{table}

\setcounter{table}{0}
\renewcommand{\thetable}{S3-\arabic{table}}

\begin{table}[]
{\color{black}

\begin{adjustwidth}{-2.5in}{0in}
    \centering
    
    \caption{Pacific and Rockies Regions}
    \begin{tabular}{p{2cm}|p{4cm}|p{12cm}}
    \toprule
    Region & Category & Tweet\\
    \midrule
    Pacific & Weather Reports & SEATTLE WA WFO Apr 23 Climate: Hi: 60 Lo: 48 Precip: Trace Snow: Missing\\
     & Climate Impacts & should be dangerously high, but they haven't increased much since 2000. If we plug current temperatures into his model it shows that we would have had to cap the carbon-dioxide emissions that cause the enhanced greenhouse effect about 18 years ago.\\
     & Trust in Science & Great thread! Discussing a very important issue within the scientific community "Parachute science." Also touches on others, as bias when citing papers, who is really impacted by climate change \& how do we benefit as scientists doing these studies. Sources also cited Thank you!!!!\\
     & Global Warming & There are "scientists" who are confident that the earth is less than 10,000 years old.  And there are "scientists" who are confident that man doesn't contribute to global warming or that global warming isn't happening.\\
     & Trees \& Forest & Trees are vital. As the biggest plants on the planet, they give us oxygen, store carbon, stabilize the soil and give life to the world’s wildlife. They also provide us with the materials for tools and shelter.\\
     & Clean Energy & Similar to other renewable energy sources, solar power use reduces carbon-emission significantly, which helps reverse climate change. It’s called clean energy because the installation, and operation of #solar components results in significantly fewer pollutants in the #air\\
    \midrule
    Rockies & Politicians & What I want to hear about from prospective candidates are actual, doable policies. Hate-filled rhetoric \& propaganda are ridiculous \& do nothing to educate the populace on how we will fix infrastructure, health care, education, climate change, gerrymandering, etc. Discuss policy.\\
     & Environmental Justice & The #AtlanticCoast fracked gas pipeline would cross three states, threatening climate, water, \& communities. @BankofAmerica's annual meeting is this week – tell it to say #NoACP \& stop financing this environmental \& human rights disaster!\\
     & Climate Denial & Do you actually answer questions or is FO the extent of your input. Do you think evolution and climate science are understood and true.\\
     & Earth Day & Happy Earth Day! Let's take care of our planet, and it will take care of us. \\
    \bottomrule
    
    
    \end{tabular}
    \end{adjustwidth}
    }
\end{table}

\begin{table}[]
{\color{black}
\begin{adjustwidth}{-2.5in}{0in}
    \centering
    \caption{Southwest and Midwest Regions}
    \begin{tabular}{p{2cm}|p{4cm}|p{12cm}}
    \toprule
    Region & Category & Tweet\\
    \midrule
    Southwest & Youth \& Future & Wow for a teacher you’re really uneducated \& certainly unqualified to teach,no wonder our kids rank so low... believe in Climate Change hoax just to mention a few of ur lameness\\
     & Carbon Tax & Considering it costs about a thousand dollars for the Government to "give" you back your own money. Who can possibly think this stupid stuff up? Meanwhile, carbon consumption per capita continues to rise!\\
     & Environmental Justice & The #AtlanticCoast pipeline is a reckless, climate-killing boondoggle that would cross 600 miles of WV, VA, \& NC \& threaten water \& communities. Tell @BankofAmerica: Say #NoACP \& stop financing this environmental \& human rights disaster. \\
     & Trees \& Forests & Typical passenger vehicle emits 4.6 tons of carbon dioxide/year... A single hardwood tree can absorb about 1 ton of carbon dioxide over *40 years* \\
     & Sustainability Promotion & its so easy to reduce your carbon footprint. There are reusable grocery bags and produce bags. Coffee cups, water cups, UTENSILS ! STRAWS ! All for less than \$10 and you keep SO MUCH plastic out of the landfills.\\
     & Trust in Science & I trust many Geologists, I don't trust any of these "Climate Scientists" that use fake numbers to generate funding.  Read up on Tim Patterson  or Don Easterbrook.  These are actual Scientists, not people like Michael Mann or Hansen.\\
    \midrule
    Midwest & Youth \& Future & More than 8 in 10 teachers and parents support teaching kids about #climatechange. But in reality, it's not always happening: Fewer than half of K-12 teachers told us that they talk about climate change with their children or students.\\
     & Activism & Greta Thunberg to address Extinction Rebellion protesters in London as number of climate activists arrested rises to 830\\
     & Weather Reports & BROKEN BOW NE Apr 24 Climate: Hi: 79 Lo: 34 Precip: Trace Snow: Missing\\
     & Politicians & There’s a new generation that will be voting for a president the first time in 2020. I don’t see them voting for someone like trump. Their voice \& votes can make a major difference to vote a candidate in office who cares about climate change healthcare, social security \& medicare\\
     & Earth Day & We treat planet Earth ruthlessly unkindly and unethically. The resources we extract from this planet isn't our property but of the future generations. Stop killing Earth with unsustainable activities.\\
     & Grassroots Action & I've signed the petition demanding urgent action to stop the #climatecrisis now? Will you add your name?\\
    \bottomrule
    
    
    \end{tabular}
    \label{tab:my_label}
    \end{adjustwidth}
    }
\end{table}

\begin{table}[]
{\color{black}
\begin{adjustwidth}{-2.5in}{0in}
    \centering
    \caption{Northeast and Southeast Regions}
    \begin{tabular}{p{2cm}|p{4cm}|p{12cm}}
    \toprule
    Region & Category & Tweet\\
    \midrule
    Northeast & Environmental Justice & Access to clean water is a crucial human right that must be protected. We applaud the UN Human Rights Committee for demanding the Trump administration address the Flint water crisis amid the broader issue of climate justice for affected communities.\\
     & Them, Not Us & It makes them poorer by taxing the hell out of working people to pay for dead beat freeloaders .Wealthy politicians and people get rich off the scam and the middle class pays for it all .Global warming is a man made hoax\\
     & Global Warming & No thanks you liberal lunatic this will only create higher energy prices... global warming is not real it’s the natural cycle of our planet just ask Al Gore after he created (hahahaha) the internet he created the  global warming hoax..\\
     & Grassroots Action & Every little action counts so do sign. Time is running out #climatechange. Our leaders have let us down - people worldwide are taking action. Join me \& @friends\_earth to demand UK Government takes urgent #climateaction.\\
     & Activism & Protesters from the environmental group Extinction Rebellion glued themselves to the London Stock Exchange building on Thursday on the final day of protests that have caused mass disruption in the British capital.\\
    \midrule
    Southeast & Climate Impacts & Climate change can be affected be man, but reality is climate has changed for over 4.5B years. The Sahara Desert was a jungle..look at it now.\\
     & Grassroots Action & This woman was arrested at our Stockholm action on Monday. And today she’s come to Malmö to support our action outside public service broadcaster @svtnyheter. We demand that the media tells the truth about the climate and ecological emergency\\
     & Environmental Justice & A big part of the @CoryBooker campaign is that environmental justice goes beyond just climate change. But goes into the quality and protection of the air that we breathe, water we drink. A problem vulnerable communities like Flint and Denmark, know all too well.\\
     & Green New Deal & It's time for nations to unite around an International Green New Deal\\
     & Clean Energy & From a climate perspective, this is very bad news. What we need is increased investments in renewable energy and energy efficiency, not increased investments in fossil fuel infrastructure\\
     & Global Warming & The fake news media keeps telling lies about global warming but look now it’s snowing in Minnesota. NO GLOBAL WARMING NO GLOBAL WARMING\\
     & Sustainability Promotion & When we come together, the impact can be monumental. On Earth Day, try to go green by making small changes that make a big difference. Make more sustainable choices, reduce your carbon footprint, conserve energy – work in your community toward making an environmental difference.\\
     & Weather Reports & SHELBY COUNTY AIRPORT Apr 20 Climate: Hi: 62 Lo: 44 Precip: 0.07 Snow: Missing\\
     & Trust in Science & Excellent analysis.“Every month, climate scientists make new discoveries that advance our understanding of #climatechange's causes \& impacts.Research gives a clearer picture of the threats we already face and explores what's to come if we don't reduce emissions at a quicker pace\\
    \bottomrule
    
    
    \end{tabular}
    \label{tab:my_label}
    \end{adjustwidth}
    }
\end{table}

\pagebreak

\newpage

\clearpage

\begin{figure}
    \centering
    %\includegraphics[width=14cm]{figures/supp_pd.png}
    \caption{Partial dependence plots for all topics not shown in main text. Quantile indicates how much the topic is discussed while Normalized Response shows the impact on CAI. Shaded regions indicate the 97.5\% confidence interval.}
    \label{fig:more_pdplots}
\end{figure}

\clearpage
\begin{figure}
    \centering
    %\includegraphics[width=15cm]{figures/coherence_scores.png}
    \caption{Coherence scores used to determine the most suitable number of topics. On the left, results from models with 10-50 topics are shown. Based on these results, it is clear that the best performing region is 15-25 topics. The plot on the right shows results from models built in this range, from which it is clear that 17 topics produces the highest coherence score.}
    \label{fig:coherence}
\end{figure}

\clearpage
\begin{figure}
    \centering
    %\includegraphics[width=15cm]{figures/variance_explained.png}
    \caption{Plot quantifying the variance explained by each principal component identified from Principal Component Analysis (PCA). The first principal component dwarfs all other principal components by more than order of magnitude, indicating that the variables included in the PCA are highly correlated.}
    \label{fig:pc_variance}
\end{figure}

\clearpage

\begin{figure}
    \centering
    %\includegraphics{}
    \caption{Top 30 onegrams (single words), bigrams (group of two sequential words), and trigrams (group of three sequential words) for each topic. Frequency measures the proportion of tweets within each topic that contain the n-gram (e.g. the bigram \textit{extreme\_weather} appears in 2.5\% of the tweets in the \textit{Climate Impacts} category. Note that due to quoting, some categories contain tweets with the same quoted text (notably \textit{Politicians}), thereby augmenting the number of certain bi- and trigrams.}
    \label{fig:ngrams}
\end{figure}

\setcounter{figure}{0}
\renewcommand{\thefigure}{S4-\arabic{figure}}

\begin{figure}
\begin{adjustwidth}{-2.5in}{0in}
    \centering
    \captionsetup{justification=centering}
    %\includegraphics[width=20cm]{figures/ngrams_2.pdf}
        \caption{\textit{Climate Impacts} and \textit{Earth Day}}
    \label{fig:my_label}
\end{adjustwidth}
\end{figure}

\begin{figure}
\begin{adjustwidth}{-2.5in}{0in}
    \centering
    \captionsetup{justification=centering}
    %\includegraphics[width=20cm]{figures/ngrams_2.pdf}
        \caption{\textit{Politicians} and \textit{Sustainability}}
    \label{fig:my_label}
\end{adjustwidth}
\end{figure}

\begin{figure}
\begin{adjustwidth}{-2.5in}{0in}
    \centering
    \captionsetup{justification=centering}
    %\includegraphics[width=20cm]{figures/ngrams_3.pdf}
        \caption{\textit{Activism} and \textit{Green New Deal}}
    \label{fig:my_label}
\end{adjustwidth}
\end{figure}

\begin{figure}
\begin{adjustwidth}{-2.5in}{0in}
    \centering
    \captionsetup{justification=centering}
    %\includegraphics[width=20cm]{figures/ngrams_4.pdf}
        \caption{\textit{Them, Not Us} and \textit{Clean Energy}}
    \label{fig:my_label}
\end{adjustwidth}
\end{figure}

\begin{figure}
\begin{adjustwidth}{-2.5in}{0in}
    \centering
    \captionsetup{justification=centering}
    %\includegraphics[width=20cm]{figures/ngrams_5.pdf}
        \caption{\textit{Environmental Justice} and \textit{Youth \& Ed}}
    \label{fig:my_label}
\end{adjustwidth}
\end{figure}

\begin{figure}
\begin{adjustwidth}{-2.5in}{0in}
    \centering
    \captionsetup{justification=centering}
    %\includegraphics[width=20cm]{figures/ngrams_6.pdf}
        \caption{\textit{Climate Denial} and \textit{Grassroots Action}}
    \label{fig:my_label}
\end{adjustwidth}
\end{figure}

\begin{figure}
\begin{adjustwidth}{-2.5in}{0in}
    \centering
    \captionsetup{justification=centering}
    %\includegraphics[width=20cm]{figures/ngrams_7.pdf}
        \caption{\textit{Carbon Tax} and \textit{Weather Reports}}
    \label{fig:my_label}
\end{adjustwidth}
\end{figure}

\begin{figure}
\begin{adjustwidth}{-2.5in}{0in}
    \centering
    \captionsetup{justification=centering}
    %\includegraphics[width=20cm]{figures/ngrams_8.pdf}
        \caption{\textit{Global Warming} and \textit{Trust in Science}}
    \label{fig:my_label}
\end{adjustwidth}
\end{figure}

\begin{figure}
\begin{adjustwidth}{-2.5in}{0in}
    \centering
    \captionsetup{justification=centering}
    %\includegraphics[width=20cm, height=15cm]{figures/ngrams_9.pdf}
        \caption{\textit{Plants \& Trees}}
    \label{fig:my_label}
\end{adjustwidth}
\end{figure}


% Include only the SI item label in the paragraph heading. Use the \nameref{label} command to cite SI items in the text.

%\section*{Acknowledgments}


\nolinenumbers

% Either type in your references using
% \begin{thebibliography}{}
% \bibitem{}
% Text
% \end{thebibliography}
%
% or
%
% Compile your BiBTeX database using our plos2015.bst
% style file and paste the contents of your .bbl file
% here. See http://journals.plos.org/plosone/s/latex for 
% step-by-step instructions.
% 

%\begin{thebibliography}{10}

%\bibitem{bib1}
%Conant GC, Wolfe KH.
%\newblock {{T}urning a hobby into a job: how duplicated genes find new
%  functions}.
%\newblock Nat Rev Genet. 2008 Dec;9(12):938--950.

%\bibitem{bib2}
%Ohno S.
%\newblock Evolution by gene duplication.
%\newblock London: George Alien \& Unwin Ltd. Berlin, Heidelberg and New York:
%  Springer-Verlag.; 1970.

%\bibitem{bib3}
%Magwire MM, Bayer F, Webster CL, Cao C, Jiggins FM.
%\newblock {{S}uccessive increases in the resistance of {D}rosophila to viral
%  infection through a transposon insertion followed by a {D}uplication}.
%\newblock PLoS Genet. 2011 Oct;7(10):e1002337.

%\end{thebibliography}


\end{document}
